# Supplementary material for: Vaccine Uptake to Prevent Meningitis and Encephalitis in Shanghai, China
Source: Vaccines (Basel). 2022 Nov 30;10(12):2054. doi: 10.3390/vaccines10122054 (PMC9787460; doi:10.3390/vaccines10122054)
Supplement: Supplementary file 1 [file vaccines-10-02054-s001.zip]

Archive with 1 entries (1 files):
- vaccines-2016322-supplementary.pdf
